# Supplementary material for: The efficacy and safety of sacituzumab govitecan in the treatment of breast cancer: a systemic review and meta-analysis of emerging clinical data
Source: Front Immunol. 2025 Nov 6;16:1683594. doi: 10.3389/fimmu.2025.1683594 (PMC12629933; doi:10.3389/fimmu.2025.1683594)
Supplement: Supplementary file 3 [file Table2.xlsx]

## Sheet: ROBINS-I (2)
Study	Confounding	Selection Bias	Intervention	Deviations from Intervention	Missing Data	Outcome Measurement	Selective Reporting	Total
Bardia et al. 2019	Moderate	Moderate	Low	Low	Low	Moderate	Low	Moderate
K Kalinsky 2020	Moderate	Low	Low	Low	Low	Low	Low	Low
L M Spring 2023	Moderate	Low	Low	Low	Low	Low	Low	Low
R O Abelman 2024	Moderate	Moderate	Low	Low	Low	Moderate	Low	Moderate
A Bardia 2017	Moderate	Moderate	Low	Low	Low	Moderate	Low	Moderate
A De Moura 2023	High	Moderate	Low	Low	Low	Moderate	Low	High
A Bardia 2024	Moderate	Moderate	Low	Low	Low	Moderate	Low	Moderate
Yoichi Naito 2024	Moderate	Moderate	Low	Low	Low	Moderate	Low	Moderate
